# Supplementary material for: A synthetic biosensor to detect peroxisomal acetyl-CoA concentration for compartmentalized metabolic engineering
Source: PeerJ. 2020 Sep 8;8:e9805. doi: 10.7717/peerj.9805 (PMC7485502; doi:10.7717/peerj.9805)
Supplement: Supplemental Information 2 [file peerj-08-9805-s002.xlsx]

## Sheet: Sheet1
Figure 2 Data		Localization	Media	Oleic Acid Conc. (%w/v)	PHB content (mg/g DCW)
		Cytosol	SC Media	0	72.1654
		Cytosol	SC Media	0.2	61.1387
		Cytosol	SC Media	0.5	41.6087
		Cytosol	YN Media	0	45.4994
		Cytosol	YN Media	0.2	48.2013
		Cytosol	YN Media	0.5	35.9739
		Cytosol	Minimal Media	0	81.6821
		Cytosol	Minimal Media	0.2	65.0495
		Cytosol	Minimal Media	0.5	36.8366
		Peroxisome	SC Media	0	0
		Peroxisome	SC Media	0.2	0
		Peroxisome	SC Media	0.5	0.355279
		Peroxisome	YN Media	0	0
		Peroxisome	YN Media	0.2	1.25866
		Peroxisome	YN Media	0.5	2.66219
		Peroxisome	Minimal Media	0	0
		Peroxisome	Minimal Media	0.2	0
		Peroxisome	Minimal Media	0.5	0
Figure 3 Data				Peroxisomal expression
		PHB content (mg/g DCW)			OD
	time (hours)	Avg. from triplicate	Std. Dev.		Avg. from triplicate	Std. Dev.
	0	0	0		0	0
	24	0	0		3.68667	0.280238
	48	0.703753	0.0564826		3.59667	0.134288
	72	2.95585	0.92598		3.82	0.163707
	96	4.59224	1.59752		3.99	0.087178
	120	7.34093	1.09993		4.16333	0.125033
	144	6.98295	0.973605		4.33667	0.205994
	168	6.49847	1.21064		4.39667	0.459384
				Cytosolic expression
		PHB content (mg/g DCW)			OD
	time (hours)	Avg. from triplicate	Std. Dev.		Avg. from triplicate	Std. Dev.
	0	0	0		0	0
	12	12.2144	0.866734		1.9415	0.168184
	24	27.0778	0.499267		5.04272	0.0358696
	48	26.8585	1.14435		5.14368	0.211306
	72	27.6056	1.96263		5.4129	0.170322
	96	29.7207	1.579		5.80379	0.257842
	120	26.8528	0.934661		6.0756	0.278423
	144	25.5413	1.57707		6.13514	0.353929
	168	24.0197	0.844382		6.09372	0.224588
Figure 4 data
		PHB content (mg/g DCW)				OD
			Oleic Acid Concentration				Oleic Acid Concentration
	Knockout	0.005	0.002	0		0.005	0.002	0
	WT	11.0701	6.7382	1.09082		6.14351	6.00354	5.39696
	Δaat2	9.66963	6.707	1.66802		6.20054	6.01909	5.68729
	Δadr1	0.669183	0.326414	0.365232		5.93095	6.59974	5.09108
	Δrpd3	11.4605	6.97284	1.24686		6.01909	6.53234	5.29846
	Δsin3	4.14866	6.8636	0.917255		5.34512	5.85837	4.70225
	Δpot1	0	0	0		5.95169	6.13315	5.46436
	Δpox1	0	0	0		6.02946	5.93614	5.47991
	Δpex5	0	0.0825994	0.484703		6.2361	10.4142	8.75228
	Δpex7	0	0.048209	0		5.46468	8.45717	8.44941
	Δopi1	1.67203	8.21391	0.72236		5.28809	6.20573	5.17403
	Δinp2	5.12442	7.40115	0.654414		6.23683	6.579	4.69188
	Δslt2	7.2776	6.39006	0.497322		5.47473	5.21032	4.40674
	Δatg36	10.2444	7.66185	0.79689		6.05538	6.62048	5.63026
	Δino1	5.35305	10.4235	0.218551		6.12278	6.82785	4.59338
